# Supplementary material for: ADAMTS4 Reduction Contributes to Extracellular Matrix Deposition and Impaired Myogenesis in the Skeletal Muscle of Cigarette Smoke-Exposed Mice
Source: Biomedicines. 2025 Feb 14;13(2):474. doi: 10.3390/biomedicines13020474 (PMC11853528; doi:10.3390/biomedicines13020474)
Supplement: Supplementary file 1 [file biomedicines-13-00474-s001.zip]

Archive with 1 entries (1 files):
- biomedicines-3466552-supplementary.pdf
